# Supplementary material for: Enhancement of Cognitive Function by Andrographolide-Loaded Lactose β-Cyclodextrin Nanoparticles: Synthesis, Optimization, and Behavioural Assessment
Source: Pharmaceuticals (Basel). 2024 Jul 21;17(7):966. doi: 10.3390/ph17070966 (PMC11279429; doi:10.3390/ph17070966)
Supplement: Supplementary file 1 [file pharmaceuticals-17-00966-s001.zip]

Archive with 1 entries (1 files):
- pharmaceuticals-3101813-supplementary.pdf
